# Supplementary material for: Molecular detection of Borrelia burgdorferi sensu lato in questing ticks: One year of sampling in Bologna (Northern Italy)
Source: One Health. 2026 Jun 16;23:101478. doi: 10.1016/j.onehlt.2026.101478 (PMC13314803; doi:10.1016/j.onehlt.2026.101478)
Supplement: Supplementary Table 1 [file mmc1.xlsx]

## Sheet: Sampling details
Site of sampling	Coordinates	Anthropogenic disturbance	Abbreviation used in Figure 1	Number of dragging areas	Sampling area (m2)	Ticks abundance per 100m2	Diversity in tick species	n larvae Winter	n larvae Spring	n larvae Summer	n larvae Autumn	Total of larvae	Number of pools Winter	Number of pools Spring	Number of pools Summer	Number of pools Autumn	Total of pools	Total of POS pools of larvae	n nymphs Winter	n nymphs Spring	n nymphs Summer	n nymphs Autumn	Total of nymphs	Number of pools Winter	Number of pools Spring	Number of pools Summer	Number of pools Autumn	Total of pools	POS pools nymphs Winter	POS pools nymphs Spring	POS pools nymphs Summer	POS pools nymphs Autumn	Total of POS pools of nymphs	Number of adults Winter	Sex	Number of adults Spring	Sex	Number of adults Summer	Sex	Number of adults Autumn	Sex	Total of adults	POS adults Winter	POS adults Spring	POS adults Summer	POS adults Autumn	Total of POS adults	Total of ticks	Ticks per 100 m2
Parco Storico di Montesole	44°17'59.1"N 11°09'51.2"E	MINIMUM	MS	9	225	253.333	1	5	51	287	9	352	2	4	22	1	29	0	89	72	27	26	214	12	9	5	15	41	0	5	3	10	18	1	M	1	1M	1	1M	1	1M	4	0	0	0	0	0	570	253.333
Contrafforte Pliocenico	44°22'11.2"N 11°16'25.0"E	MINIMUM	CP	8	200	66	2	0	24	21	5	50	0	2	3	1	6	0	30	42	0	1	73	5	7	0	1	13	0	4	0	0	4	3	2M, 1F	4	4F	1	1F	1	1M	9	0	1 (F)	0	0	1	132	66
Parco dei Gessi	44°26'13.6"N 11°21'50.1"E	MINIMUM	PG	8	200	45.5	4	0	1	30	21	52	0	1	2	2	5	0	21	12	0	0	33	2	4	0	0	6	2	2	0	0	4	1	F	5	3M, 2F	0	/	0	/	6	1 (F)	0	0	0	1	91	45.5
Parco di Monte Paderno	44°27'06.5"N 11°19'08.8"E	LOW	MP	2	50	56	1	0	0	7	0	7	0	0	1	0	1	0	6	11	0	2	19	1	1	0	1	3	1	0	0	0	1	0	/	2	1M, 1F	0	/	0	/	2	0	0	0	0	0	28	56
Parco di Villa Ghigi	44°28'34.6"N 11°19'50.5"E	LOW	VG	3	75	64	1	0	0	15	25	40	0	0	1	3	4	0	0	8	0	0	8	0	1	0	0	1	0	1	0	0	1	0	/	0	/	0	/	0	/	0	0	0	0	0	0	48	64
Parco di San Pellegrino	44°28'47.8"N 11°18'24.3"E	LOW		2	50	2	1	0	0	0	0	0	0	0	0	0	0	0	0	1	0	0	1	0	1	0	0	1	0	0	0	0	0	0	/	0	/	0	/	0	/	0	0	0	0	0	0	1	2
A.R.E. Golena San Vitale	44°32'58"N 11°18'36"E	MINIMUM		3	75	2.66667	1	0	0	0	0	0	0	0	0	0	0	0	0	1	0	1	2	0	1	0	1	2	0	0	0	0	0	0	/	0	/	0	/	0	/	0	0	0	0	0	0	2	2.66667
Parco delle Artiste	44°29'49"N 11°16'47"E	MEDIUM		1	25	4	1	0	0	0	0	0	0	0	0	0	0	0	0	1	0	0	1	0	1	0	0	1	0	0	0	0	0	0	/	0	/	0	/	0	/	0	0	0	0	0	0	1	4
Parco Talon	44°28'33"N 11°17'06"E	MINIMUM		5	125	5.6	1	0	0	7	0	7	0	0	1	0	1	0	0	0	0	0	0	0	0	0	0	0	0	0	0	0	0	0	/	0	/	0	/	0	/	0	0	0	0	0	0	7	5.6
Infanzia Giusi del Mugnaio	44°31'31"N 11°20'59"E	VERY HIGH		1	25	0	0	0	0	0	0	0	0	0	0	0	0	0	0	0	0	0	0	0	0	0	0	0	0	0	0	0	0	0	/	0	/	0	/	0	/	0	0	0	0	0	0	0	0
Infanzia Bolzani-Flora	44°30'59"N 11°20'17"E	VERY HIGH		1	25	0	0	0	0	0	0	0	0	0	0	0	0	0	0	0	0	0	0	0	0	0	0	0	0	0	0	0	0	0	/	0	/	0	/	0	/	0	0	0	0	0	0	0	0
Infanzia Fantini	44°29'29"N 11°17'34"E	VERY HIGH		1	25	0	0	0	0	0	0	0	0	0	0	0	0	0	0	0	0	0	0	0	0	0	0	0	0	0	0	0	0	0	/	0	/	0	/	0	/	0	0	0	0	0	0	0	0
Nido D'Infanzia Roselle	44°29'10"N 11°22'56"E	VERY HIGH		1	25	0	0	0	0	0	0	0	0	0	0	0	0	0	0	0	0	0	0	0	0	0	0	0	0	0	0	0	0	0	/	0	/	0	/	0	/	0	0	0	0	0	0	0	0
Nido Zucchelli	44°31'26"N 11°19'19"E	VERY HIGH		1	25	0	0	0	0	0	0	0	0	0	0	0	0	0	0	0	0	0	0	0	0	0	0	0	0	0	0	0	0	0	/	0	/	0	/	0	/	0	0	0	0	0	0	0	0
Parco della Montagnola	44°30'04"N 11°20'44"E	HIGH		1	25	0	0	0	0	0	0	0	0	0	0	0	0	0	0	0	0	0	0	0	0	0	0	0	0	0	0	0	0	0	/	0	/	0	/	0	/	0	0	0	0	0	0	0	0
Giardino del Casalone	44°30'25"N 11°22'41"E	HIGH		1	25	0	0	0	0	0	0	0	0	0	0	0	0	0	0	0	0	0	0	0	0	0	0	0	0	0	0	0	0	0	/	0	/	0	/	0	/	0	0	0	0	0	0	0	0
Parco del Barone Rampante	44°29'10"N 11°19'01"E	HIGH		1	25	0	0	0	0	0	0	0	0	0	0	0	0	0	0	0	0	0	0	0	0	0	0	0	0	0	0	0	0	0	/	0	/	0	/	0	/	0	0	0	0	0	0	0	0
Giardini Margherita	44°28'58"N 11°21'08"E	HIGH		1	25	0	0	0	0	0	0	0	0	0	0	0	0	0	0	0	0	0	0	0	0	0	0	0	0	0	0	0	0	0	/	0	/	0	/	0	/	0	0	0	0	0	0	0	0
Giardino Vittime Uno Bianca	44°29'13"N 11°23'08"E	MEDIUM		1	25	0	0	0	0	0	0	0	0	0	0	0	0	0	0	0	0	0	0	0	0	0	0	0	0	0	0	0	0	0	/	0	/	0	/	0	/	0	0	0	0	0	0	0	0
Parco Campagna	44°29'59"N 11°23'15"E	MEDIUM		1	25	0	0	0	0	0	0	0	0	0	0	0	0	0	0	0	0	0	0	0	0	0	0	0	0	0	0	0	0	0	/	0	/	0	/	0	/	0	0	0	0	0	0	0	0
Parco ex Pavirani	44°32'31"N 11°20'55"E	HIGH		2	50	4	1	0	0	0	0	0	0	0	0	0	0	0	0	0	0	0	0	0	0	0	0	0	0	0	0	0	0	0	/	2	2M	0	/	0	/	2	0	0	0	0	0	2	4
Parco di Villa Angeletti	44°30'41"N 11°19'52"E	MEDIUM		2	50	10	1	0	0	0	2	2	0	0	0	1	1	0	0	0	0	1	1	0	0	0	0	0	0	0	0	0	0	0	/	2	2M	0	/	0	/	2	0	0	0	0	0	5	10
Parco dei Cedri	44°28'16"N 11°23'50"E	LOW		2	50	0	0	0	0	0	0	0	0	0	0	0	0	0	0	0	0	0	0	0	0	0	0	0	0	0	0	0	0	0	/	0	/	0	/	0	/	0	0	0	0	0	0	0	0
Parco delle Caserme Rosse	44°31'35"N 11°21'07"E	LOW		1	25	0	0	0	0	0	0	0	0	0	0	0	0	0	0	0	0	0	0	0	0	0	0	0	0	0	0	0	0	0	/	0	/	0	/	0	/	0	0	0	0	0	0	0	0
Total		/		59	1475	60.1356	/	5	76	367	62	510	2	7	30	8	47	0	146	148	27	31	352	20	25	5	18	68	3	12	3	10	28	5	5	16	16	2	2	2	2	25	1	1	0	0	2	887
																								140
Legend:
POS= Borrelia burgdorferi sl positive samples
* nymphs and larvae sampled in pools, adults individually
NA= not applicable
																									20	25	5		18	3	12	3
[truncated: 7 more columns]
