# Supplementary material for: Molecular detection of Borrelia burgdorferi sensu lato in questing ticks: One year of sampling in Bologna (Northern Italy)
Source: One Health. 2026 Jun 16;23:101478. doi: 10.1016/j.onehlt.2026.101478 (PMC13314803; doi:10.1016/j.onehlt.2026.101478)
Supplement: Supplementary Table 2 [file mmc2.xlsx]

## Sheet: Foglio1
Species	Target	Name	Sequences	Reference
Borrelia spp.	ITS	Bor ITS4_F	GGCTTCGGGTCTACCACATCTA	Michelet L. et al., 2014
		Bor ITS4_R	CCGGGAGGGGAGTGAAATAG
		Bor ITS4_P (FAM-BHQ)	TGCAAAAGGCACGCCATCACC
B. lusitaniae	rpoB	Bo_lus_rpoB_F	CGAACTTACTCATAAAAGGCGTC	Michelet L. et al., 2014
		Bo_lus_rpoB_R	TGGACGTCTCTTACTTCAAATCC
		Bo_lus_rpoB_P (FAM-BHQ)	TTAATGCTCTCGGGCCTGGGGGACT
B. spielmanii	flaB	Bo_spi_fla_F	ATCTATTTTCTGGTGAGGGAGC	Michelet L. et al., 2014
		Bo_spi_fla_R	TCCTTCTTGTTGAGCACCTTC
		Bo_spi_fla_P (FAM-BHQ)	TTGAACAGGCGCAGTCTGAGCAGCTT
B. valeisiana	ospE	Bo_val_ospE_F	GAAACTTAGGGAGTATCTTATGAAT	Michelet L. et al., 2014
		Bo_val_ospE_R	CTTGCCCCCTTAAACTAATATCT
		Bo_val_ospE_P (FAM-BHQ)	TGCTCACTCAACCTGCCTTGCTCGC
B. afzelii	flaB	Bo_af_fla_F	GGAGCAAATCAAGATGAAGCAAT	Michelet L. et al., 2014
		Bo_af_fla_R	TGAGCACCCTCTTGAACAGG
		Bo_af_fla_P	TGCAGCCTGAGCAGCTTGAGCTCC
B. garinii	rpoB	Bo_ga_rpoB_F	TGGCCGAACTTACCCACAAAA	Michelet L. et al., 2014
		Bo_ga_rpoB_R	ACATCTCTTACTTCAAATCCTGC
		Bo_ga_rpoB_P (FAM-BHQ)	TCTATCTCTTGAAAGTCCCCCTGGTCC
B. miyamotoi	glpQ	B_miya_glpQ_F	CACGACCCAGAAATTGACACA	Michelet L. et al., 2014
		B_miya_glpQ_R	GTGTGAAGTCAGTGGCGTAAT
		B_miya_glpQ_P (FAM-BHQ)	TCGTCCGTTTTCTCTAGCTCGATTGGG
B. b. sensu stricto	rpoB	Bo_bu_rpoB_F	GCTTACTCACAAAAGGCGTCTT	Michelet L. et al., 2014
		Bo_bu_rpoB_R	GCACATCTCTTACTTCAAATCCT
		Bo_bu_rpoB_P (FAM-BHQ)	AATGCTCTTGGACCAGGAGGACTTTCA
